# Supplementary material for: Texture-based image feature analysis for the classification of oral squamous cell carcinoma using machine learning approach
Source: BMC Oral Health. 2025 Dec 27;26:105. doi: 10.1186/s12903-025-07482-1 (PMC12809959; doi:10.1186/s12903-025-07482-1)
Supplement: Supplementary file 1 — Additional file 1. Table of results for High power set with clinical data with 5-fold cross validation with patient split. [file 12903_2025_7482_MOESM1_ESM.csv]

Session: untitled
Training Data: FeaturesVec Observations: 701
Predictors: 27 Predictor Names: column_1, column_2, column_3, column_4, column_5, column_6, column_7, column_8, column_9, column_10, column_11, column_12, column_13, column_14, column_15, column_16, column_17, column_18, column_19, column_20, column_21, column_22, column_23, column_24, column_25, column_26, column_27
Response Name: column_28 Response Classes: 2 Response Class Names: 1, 2
Validation: 5-fold cross-validation
Test Data: FeaturesVectest Observations: 179
Favorite	Model Number	Model Type	Status	Accuracy % (Validation)	Total Cost (Validation)	Accuracy % (Test)	Total Cost (Test)	Preset	Error Rate % (Validation)	Macro Precision % (Validation)	Micro Precision % (Validation)	Weighted Precision % (Validation)	Macro Recall % (Validation)	Micro Recall % (Validation)	Weighted Recall % (Validation)	Macro F1 Score % (Validation)	Micro F1 Score % (Validation)	Weighted F1 Score % (Validation)	Error Rate % (Test)	Macro Precision % (Test)	Micro Precision % (Test)	Weighted Precision % (Test)	Macro Recall % (Test)	Micro Recall % (Test)	Weighted Recall % (Test)	Macro F1 Score % (Test)	Micro F1 Score % (Test)	Weighted F1 Score % (Test)	Prediction Speed (obs/sec)	Training Time (sec)	Model Size (bytes)	Hyperparameters	Selected Features	Feature Ranking Algorithm	PCA	Costs	Optimizer Options
0	15	Tree	Tested	99.85734665	1	100	0	Fine Tree	0.142653352	99.86263736	99.85734665	99.85773855	99.85207101	99.85734665	99.85734665	99.85715014	99.85734665	99.85733909	0	100	100	100	100	100	100	100	100	100	34145.81872	1.9033029	7019	Maximum number of splits: 100; Split criterion: Gini's diversity index; Surrogate decision splits: Off	26/27	None	Disabled	Default	Not applicable
0	16	Discriminant	Tested	100	0	100	0	Linear Discriminant	0	100	100	100	100	100	100	100	100	100	0	100	100	100	100	100	100	100	100	100	22638.97456	2.414211	20292	Covariance structure: Full	26/27	None	Disabled	Default	Not applicable
0	17	SVM	Tested	100	0	100	0	Linear SVM	0	100	100	100	100	100	100	100	100	100	0	100	100	100	100	100	100	100	100	100	31273.28209	2.0090733	15503	Kernel function: Linear; Kernel scale: Automatic; Box constraint level: 1; Multiclass coding: One-vs-One; Standardize data: Yes	26/27	None	Disabled	Default	Not applicable
0	18	KNN	Tested	100	0	100	0	Custom KNN	0	100	100	100	100	100	100	100	100	100	0	100	100	100	100	100	100	100	100	100	14402.59041	27.9464925	169076	; Optimized Hyperparameters; Number of neighbors: 1; Distance metric: Euclidean; Distance weight: Inverse; Standardize data: No; ; Hyperparameter Search Range; Number of neighbors: 1-351; Distance metric: City block, Chebyshev, Correlation, Cosine, Euclidean, Hamming, Jaccard, Mahalanobis, Minkowski (cubic), Spearman; Distance weight: Equal, Inverse, Squared inverse; Standardize data: true, false	26/27	None	Disabled	Default	Optimizer: Bayesian optimization; Acquisition function: Expected improvement per second plus; Iterations: 30; Training time limit: false
0	19	Neural Network	Tested	100	0	100	0	Custom Neural Network	0	100	100	100	100	100	100	100	100	100	0	100	100	100	100	100	100	100	100	100	34777.86322	62.1908082	12127	Iteration limit: 1000; ; Optimized Hyperparameters; Number of fully connected layers: 2; Activation: Sigmoid; Regularization strength (Lambda): 0.0031534; Standardize data: Yes; First layer size: 11; Second layer size: 2; ; Hyperparameter Search Range; Number of fully connected layers: 1-3; Activation: ReLU, Tanh, Sigmoid, None; Standardize data: Yes, No; Regularization strength (Lambda): 1.4265e…	26/27	None	Disabled	Default	Optimizer: Bayesian optimization; Acquisition function: Expected improvement per second plus; Iterations: 30; Training time limit: false
0	20	Tree	Tested	99.85734665	1	100	0	Medium Tree	0.142653352	99.86263736	99.85734665	99.85773855	99.85207101	99.85734665	99.85734665	99.85715014	99.85734665	99.85733909	0	100	100	100	100	100	100	100	100	100	18006.03112	3.6536909	7019	Maximum number of splits: 20; Split criterion: Gini's diversity index; Surrogate decision splits: Off	26/27	None	Disabled	Default	Not applicable
