# Supplementary material for: Texture-based image feature analysis for the classification of oral squamous cell carcinoma using machine learning approach
Source: BMC Oral Health. 2025 Dec 27;26:105. doi: 10.1186/s12903-025-07482-1 (PMC12809959; doi:10.1186/s12903-025-07482-1)
Supplement: Supplementary file 2 — Additional file 2. Table of results for High power set without clinical data with 5-fold cross validation with patient split. [file 12903_2025_7482_MOESM2_ESM.csv]

Session: untitled
Training Data: FeaturesVec Observations: 701
Predictors: 13 Predictor Names: column_1, column_2, column_3, column_4, column_5, column_6, column_7, column_8, column_9, column_10, column_11, column_12, column_13
Response Name: column_14 Response Classes: 2 Response Class Names: 1, 2
Validation: 5-fold cross-validation
Test Data: FeaturesVectest Observations: 179
Favorite	Model Number	Model Type	Status	Accuracy % (Validation)	Total Cost (Validation)	Accuracy % (Test)	Total Cost (Test)	Preset	Error Rate % (Validation)	Macro Precision % (Validation)	Micro Precision % (Validation)	Weighted Precision % (Validation)	Macro Recall % (Validation)	Micro Recall % (Validation)	Weighted Recall % (Validation)	Macro F1 Score % (Validation)	Micro F1 Score % (Validation)	Weighted F1 Score % (Validation)	Error Rate % (Test)	Macro Precision % (Test)	Micro Precision % (Test)	Weighted Precision % (Test)	Macro Recall % (Test)	Micro Recall % (Test)	Weighted Recall % (Test)	Macro F1 Score % (Test)	Micro F1 Score % (Test)	Weighted F1 Score % (Test)	Prediction Speed (obs/sec)	Training Time (sec)	Model Size (bytes)	Hyperparameters	Selected Features	Feature Ranking Algorithm	PCA	Costs	Optimizer Options
0	1	Tree	Tested	99.7146933	2	100	0	Fine Tree	0.285306705	99.71432996	99.7146933	99.7146933	99.71432996	99.7146933	99.7146933	99.71432996	99.7146933	99.7146933	0	100	100	100	100	100	100	100	100	100	56488.06982	1.9016038	5108	Maximum number of splits: 100; Split criterion: Gini's diversity index; Surrogate decision splits: Off	13/13	None	Disabled	Default	Not applicable
0	2	Discriminant	Tested	99.57203994	3	99.44134078	1	Linear Discriminant	0.427960057	99.5601173	99.57203994	99.57580499	99.58677686	99.57203994	99.57203994	99.57161801	99.57203994	99.57209748	0.558659218	99.42528736	99.44134078	99.44776215	99.46236559	99.44134078	99.44134078	99.44071239	99.44134078	99.44144551	25358.58339	1.8188106	8709	Covariance structure: Full	13/13	None	Disabled	Default	Not applicable
0	3	SVM	Tested	99.85734665	1	99.44134078	1	Linear SVM	0.142653352	99.85250737	99.85734665	99.85776745	99.86225895	99.85734665	99.85734665	99.85717924	99.85734665	99.85735362	0.558659218	99.42528736	99.44134078	99.44776215	99.46236559	99.44134078	99.44134078	99.44071239	99.44134078	99.44144551	42238.07573	3.1908928	8800	Kernel function: Linear; Kernel scale: Automatic; Box constraint level: 1; Multiclass coding: One-vs-One; Standardize data: Yes	13/13	None	Disabled	Default	Not applicable
0	4	KNN	Tested	100	0	100	0	Custom KNN	0	100	100	100	100	100	100	100	100	100	0	100	100	100	100	100	100	100	100	100	22266.4799	17.1820234	94257	; Optimized Hyperparameters; Number of neighbors: 3; Distance metric: Chebyshev; Distance weight: Equal; Standardize data: No; ; Hyperparameter Search Range; Number of neighbors: 1-351; Distance metric: City block, Chebyshev, Correlation, Cosine, Euclidean, Hamming, Jaccard, Mahalanobis, Minkowski (cubic), Spearman; Distance weight: Equal, Inverse, Squared inverse; Standardize data: true, false	13/13	None	Disabled	Default	Optimizer: Bayesian optimization; Acquisition function: Expected improvement per second plus; Iterations: 30; Training time limit: false
0	5	Neural Network	Tested	99.7146933	2	100	0	Custom Neural Network	0.285306705	99.71432996	99.7146933	99.7146933	99.71432996	99.7146933	99.7146933	99.71432996	99.7146933	99.7146933	0	100	100	100	100	100	100	100	100	100	59579.45911	57.3162237	15439	Iteration limit: 1000; ; Optimized Hyperparameters; Number of fully connected layers: 2; Activation: Sigmoid; Regularization strength (Lambda): 1.1509e-07; Standardize data: No; First layer size: 64; Second layer size: 2; ; Hyperparameter Search Range; Number of fully connected layers: 1-3; Activation: ReLU, Tanh, Sigmoid, None; Standardize data: Yes, No; Regularization strength (Lambda): 1.4265e…	13/13	None	Disabled	Default	Optimizer: Bayesian optimization; Acquisition function: Expected improvement per second plus; Iterations: 30; Training time limit: false
0	6	Tree	Tested	99.7146933	2	100	0	Medium Tree	0.285306705	99.71432996	99.7146933	99.7146933	99.71432996	99.7146933	99.7146933	99.71432996	99.7146933	99.7146933	0	100	100	100	100	100	100	100	100	100	26453.32931	1.3987234	5108	Maximum number of splits: 20; Split criterion: Gini's diversity index; Surrogate decision splits: Off	13/13	None	Disabled	Default	Not applicable
