# Supplementary material for: Texture-based image feature analysis for the classification of oral squamous cell carcinoma using machine learning approach
Source: BMC Oral Health. 2025 Dec 27;26:105. doi: 10.1186/s12903-025-07482-1 (PMC12809959; doi:10.1186/s12903-025-07482-1)
Supplement: Supplementary file 3 — Additional file 3. Table of results for Medium power set with 5-fold cross validation with patient split. [file 12903_2025_7482_MOESM3_ESM.csv]

Session: untitled
Training Data: FeaturesVec Observations: 677
Predictors: 13 Predictor Names: column_1, column_2, column_3, column_4, column_5, column_6, column_7, column_8, column_9, column_10, column_11, column_12, column_13
Response Name: column_14 Response Classes: 2 Response Class Names: 1, 2
Validation: 5-fold cross-validation
Test Data: FeaturesVectest Observations: 173
Favorite	Model Number	Model Type	Status	Accuracy % (Validation)	Total Cost (Validation)	Accuracy % (Test)	Total Cost (Test)	Preset	Error Rate % (Validation)	Macro Precision % (Validation)	Micro Precision % (Validation)	Weighted Precision % (Validation)	Macro Recall % (Validation)	Micro Recall % (Validation)	Weighted Recall % (Validation)	Macro F1 Score % (Validation)	Micro F1 Score % (Validation)	Weighted F1 Score % (Validation)	Error Rate % (Test)	Macro Precision % (Test)	Micro Precision % (Test)	Weighted Precision % (Test)	Macro Recall % (Test)	Micro Recall % (Test)	Weighted Recall % (Test)	Macro F1 Score % (Test)	Micro F1 Score % (Test)	Weighted F1 Score % (Test)	Prediction Speed (obs/sec)	Training Time (sec)	Model Size (bytes)	Hyperparameters	Selected Features	Feature Ranking Algorithm	PCA	Costs	Optimizer Options
0	1	Tree	Tested	97.48892171	17	94.21965318	10	Fine Tree	2.511078287	97.48690871	97.48892171	97.49294772	97.49436986	97.48892171	97.48892171	97.48872446	97.48892171	97.48902034	5.780346821	94.21946004	94.21965318	94.21965318	94.21946004	94.21965318	94.21965318	94.21946004	94.21965318	94.21965318	5954.349402	18.3842674	6780	Maximum number of splits: 100; Split criterion: Gini's diversity index; Surrogate decision splits: Off	13/13	None	Disabled	Default	Not applicable
0	2	Discriminant	Tested	99.55686854	3	98.26589595	3	Linear Discriminant	0.443131462	99.55489614	99.55686854	99.56081333	99.56268222	99.55686854	99.55686854	99.55683373	99.55686854	99.55688594	1.734104046	98.31460674	98.26589595	98.3243489	98.27586207	98.26589595	98.26589595	98.26566416	98.26589595	98.26554826	5397.480166	11.1304393	8709	Covariance structure: Full	13/13	None	Disabled	Default	Not applicable
0	3	SVM	Tested	98.52289513	10	97.68786127	4	Linear SVM	1.477104874	98.52263403	98.52289513	98.52289513	98.52263403	98.52289513	98.52289513	98.52263403	98.52289513	98.52289513	2.312138728	97.70721925	97.68786127	97.71367191	97.69446672	97.68786127	97.68786127	97.68778401	97.68786127	97.68770676	6163.718188	5.1188231	11080	Kernel function: Linear; Kernel scale: Automatic; Box constraint level: 1; Multiclass coding: One-vs-One; Standardize data: Yes	13/13	None	Disabled	Default	Not applicable
0	4	KNN	Tested	97.78434269	15	91.32947977	15	Custom KNN	2.215657312	97.81473721	97.78434269	97.83577957	97.80555507	97.78434269	97.78434269	97.78432335	97.78434269	97.78423633	8.670520231	91.3368984	91.32947977	91.33442552	91.3258487	91.32947977	91.32947977	91.3283208	91.32947977	91.32890029	8613.505519	29.9706714	91385	; Optimized Hyperparameters; Number of neighbors: 5; Distance metric: Cosine; Distance weight: Inverse; Standardize data: Yes; ; Hyperparameter Search Range; Number of neighbors: 1-339; Distance metric: City block, Chebyshev, Correlation, Cosine, Euclidean, Hamming, Jaccard, Mahalanobis, Minkowski (cubic), Spearman; Distance weight: Equal, Inverse, Squared inverse; Standardize data: true, false	13/13	None	Disabled	Default	Optimizer: Bayesian optimization; Acquisition function: Expected improvement per second plus; Iterations: 30; Training time limit: false
0	5	Neural Network	Tested	98.8183161	8	96.53179191	6	Custom Neural Network	1.1816839	98.81606968	98.8183161	98.82011323	98.82203523	98.8183161	98.8183161	98.81818975	98.8183161	98.8183522	3.468208092	96.61981258	96.53179191	96.63238697	96.54504143	96.53179191	96.53179191	96.53074866	96.53179191	96.53040091	32049.30954	167.865155	468736	Iteration limit: 1000; ; Optimized Hyperparameters; Number of fully connected layers: 3; Activation: Tanh; Regularization strength (Lambda): 4.9077e-07; Standardize data: Yes; First layer size: 205; Second layer size: 245; Third layer size: 17; ; Hyperparameter Search Range; Number of fully connected layers: 1-3; Activation: ReLU, Tanh, Sigmoid, None; Standardize data: Yes, No; Regularization str…	13/13	None	Disabled	Default	Optimizer: Bayesian optimization; Acquisition function: Expected improvement per second plus; Iterations: 30; Training time limit: false
0	6	Tree	Tested	97.48892171	17	94.21965318	10	Medium Tree	2.511078287	97.48690871	97.48892171	97.49294772	97.49436986	97.48892171	97.48892171	97.48872446	97.48892171	97.48902034	5.780346821	94.21946004	94.21965318	94.21965318	94.21946004	94.21965318	94.21965318	94.21946004	94.21965318	94.21965318	21673.57105	4.5223219	6780	Maximum number of splits: 20; Split criterion: Gini's diversity index; Surrogate decision splits: Off	13/13	None	Disabled	Default	Not applicable
