# Supplementary material for: Texture-based image feature analysis for the classification of oral squamous cell carcinoma using machine learning approach
Source: BMC Oral Health. 2025 Dec 27;26:105. doi: 10.1186/s12903-025-07482-1 (PMC12809959; doi:10.1186/s12903-025-07482-1)
Supplement: Supplementary file 4 — Additional file 4. Table of results for High power set with 5-fold cross validation with patient split with a new, separate test set of patients. [file 12903_2025_7482_MOESM4_ESM.csv]

Session: untitled
Training Data: FeaturesVec Observations: 699
Predictors: 13 Predictor Names: column_1, column_2, column_3, column_4, column_5, column_6, column_7, column_8, column_9, column_10, column_11, column_12, column_13
Response Name: column_14 Response Classes: 2 Response Class Names: 1, 2
Validation: 5-fold cross-validation
Test Data: FeaturesVectest Observations: 181
Favorite	Model Number	Model Type	Status	Accuracy % (Validation)	Total Cost (Validation)	Accuracy % (Test)	Total Cost (Test)	Preset	Error Rate % (Validation)	Macro Precision % (Validation)	Micro Precision % (Validation)	Weighted Precision % (Validation)	Macro Recall % (Validation)	Micro Recall % (Validation)	Weighted Recall % (Validation)	Macro F1 Score % (Validation)	Micro F1 Score % (Validation)	Weighted F1 Score % (Validation)	Error Rate % (Test)	Macro Precision % (Test)	Micro Precision % (Test)	Weighted Precision % (Test)	Macro Recall % (Test)	Micro Recall % (Test)	Weighted Recall % (Test)	Macro F1 Score % (Test)	Micro F1 Score % (Test)	Weighted F1 Score % (Test)	Prediction Speed (obs/sec)	Training Time (sec)	Model Size (bytes)	Hyperparameters	Selected Features	Feature Ranking Algorithm	PCA	Costs	Optimizer Options
0	1	Tree	Tested	100	0	99.4475138121547	1	Fine Tree	0	100	100	100	100	100	100	100	100	100	0.552486187845302	99.4845360824742	99.4475138121547	99.45320954605	99.4117647058823	99.4475138121547	99.4475138121547	99.4450746543214	99.4475138121547	99.4473105490019	7487.43524814581	11.2165114	4824	Maximum number of splits: 100; Split criterion: Gini's diversity index; Surrogate decision splits: Off	13/13	None	Disabled	Default	Not applicable
0	2	Discriminant	Tested	98.5693848354793	10	100	0	Custom Linear Discriminant	1.43061516452074	98.577798908143	98.5693848354793	98.5707310871055	98.5594886922321	98.5693848354793	98.5693848354793	98.5678342539625	98.5693848354793	98.5692500023039	0	100	100	100	100	100	100	100	100	100	6165.97861755055	5.161334	6829	Covariance structure: Diagonal	13/13	None	Disabled	Default	Not applicable
0	3	SVM	Tested	99.5708154506438	3	99.4475138121547	1	Linear SVM	0.429184549356221	99.5614035087719	99.5708154506438	99.5745802273925	99.5833333333333	99.5708154506438	99.5708154506438	99.5705306618989	99.5708154506438	99.5708629154346	0.552486187845302	99.4845360824742	99.4475138121547	99.45320954605	99.4117647058823	99.4475138121547	99.4475138121547	99.4450746543214	99.4475138121547	99.4473105490019	8319.00219578813	10.4581804	8080	Kernel function: Linear; Kernel scale: Automatic; Box constraint level: 1; Multiclass coding: One-vs-One; Standardize data: Yes	13/13	None	Disabled	Default	Not applicable
0	4	KNN	Tested	100	0	100	0	Custom KNN	0	100	100	100	100	100	100	100	100	100	0	100	100	100	100	100	100	100	100	100	15603.7582957749	33.628114	94005	; Optimized Hyperparameters; Number of neighbors: 1; Distance metric: Chebyshev; Distance weight: Inverse; Standardize data: No; ; Hyperparameter Search Range; Number of neighbors: 1-350; Distance metric: City block, Chebyshev, Correlation, Cosine, Euclidean, Hamming, Jaccard, Mahalanobis, Minkowski (cubic), Spearman; Distance weight: Equal, Inverse, Squared inverse; Standardize data: true, false	13/13	None	Disabled	Default	Optimizer: Bayesian optimization; Acquisition function: Expected improvement per second plus; Iterations: 30; Training time limit: false
0	5	Neural Network	Tested	100	0	100	0	Custom Neural Network	0	100	100	100	100	100	100	100	100	100	0	100	100	100	100	100	100	100	100	100	42551.1191735708	89.9471886	6632	Iteration limit: 1000; ; Optimized Hyperparameters; Number of fully connected layers: 1; Activation: ReLU; Regularization strength (Lambda): 1.8451e-06; Standardize data: Yes; First layer size: 1; ; Hyperparameter Search Range; Number of fully connected layers: 1-3; Activation: ReLU, Tanh, Sigmoid, None; Standardize data: Yes, No; Regularization strength (Lambda): 1.4306e-08-143.0615; First layer…	13/13	None	Disabled	Default	Optimizer: Bayesian optimization; Acquisition function: Expected improvement per second plus; Iterations: 30; Training time limit: false
0	6	Tree	Tested	100	0	99.4475138121547	1	Medium Tree	0	100	100	100	100	100	100	100	100	100	0.552486187845302	99.4845360824742	99.4475138121547	99.45320954605	99.4117647058823	99.4475138121547	99.4475138121547	99.4450746543214	99.4475138121547	99.4473105490019	25786.2215254081	3.6797251	4824	Maximum number of splits: 20; Split criterion: Gini's diversity index; Surrogate decision splits: Off	13/13	None	Disabled	Default	Not applicable
