# Supplementary material for: Texture-based image feature analysis for the classification of oral squamous cell carcinoma using machine learning approach
Source: BMC Oral Health. 2025 Dec 27;26:105. doi: 10.1186/s12903-025-07482-1 (PMC12809959; doi:10.1186/s12903-025-07482-1)
Supplement: Supplementary file 5 — Additional file 5. Table of results for High power set with 5-fold cross validation with patient split with a new, separate test set of patients. [file 12903_2025_7482_MOESM5_ESM.csv]

Session: untitled
Training Data: FeaturesVec Observations: 700
Predictors: 13 Predictor Names: column_1, column_2, column_3, column_4, column_5, column_6, column_7, column_8, column_9, column_10, column_11, column_12, column_13
Response Name: column_14 Response Classes: 2 Response Class Names: 1, 2
Validation: 5-fold cross-validation
Test Data: FeaturesVectest Observations: 178
Favorite	Model Number	Model Type	Status	Accuracy % (Validation)	Total Cost (Validation)	Accuracy % (Test)	Total Cost (Test)	Preset	Error Rate % (Validation)	Macro Precision % (Validation)	Micro Precision % (Validation)	Weighted Precision % (Validation)	Macro Recall % (Validation)	Micro Recall % (Validation)	Weighted Recall % (Validation)	Macro F1 Score % (Validation)	Micro F1 Score % (Validation)	Weighted F1 Score % (Validation)	Error Rate % (Test)	Macro Precision % (Test)	Micro Precision % (Test)	Weighted Precision % (Test)	Macro Recall % (Test)	Micro Recall % (Test)	Weighted Recall % (Test)	Macro F1 Score % (Test)	Micro F1 Score % (Test)	Weighted F1 Score % (Test)	Prediction Speed (obs/sec)	Training Time (sec)	Model Size (bytes)	Hyperparameters	Selected Features	Feature Ranking Algorithm	PCA	Costs	Optimizer Options
0	1	Tree	Tested	99.7142857142857	2	99.438202247191	1	Fine Tree	0.285714285714289	99.7139494589558	99.7142857142857	99.7142857142857	99.7139494589558	99.7142857142857	99.7142857142857	99.7139494589558	99.7142857142857	99.7142857142857	0.56179775280899	99.4186046511628	99.438202247191	99.4447347792004	99.4623655913979	99.438202247191	99.438202247191	99.437332068911	99.438202247191	99.4383265583739	8803.0383057924	4.0619692	5108	Maximum number of splits: 100; Split criterion: Gini's diversity index; Surrogate decision splits: Off	13/13	None	Disabled	Default	Not applicable
0	2	Discriminant	Tested	99.5714285714286	3	94.3820224719101	10	Custom Linear Discriminant	0.428571428571434	99.5761499538138	99.5714285714286	99.571791754689	99.566020464873	99.5714285714286	99.5714285714286	99.5708812260536	99.5714285714286	99.5714066776136	5.61797752808989	94.5399007254677	94.3820224719101	94.4609615986889	94.26944971537	94.3820224719101	94.3820224719101	94.3563728598605	94.3820224719101	94.3734726012269	7559.4932115751	5.782977	6829	Covariance structure: Diagonal	13/13	None	Disabled	Default	Not applicable
0	3	SVM	Tested	99.8571428571429	1	99.438202247191	1	Linear SVM	0.142857142857145	99.8525073746313	99.8571428571429	99.8575642646439	99.8618784530387	99.8571428571429	99.8571428571429	99.856988463055	99.8571428571429	99.8571495699293	0.56179775280899	99.4186046511628	99.438202247191	99.4447347792004	99.4623655913979	99.438202247191	99.438202247191	99.437332068911	99.438202247191	99.4383265583739	30115.8168269975	7.5191566	8440	Kernel function: Linear; Kernel scale: Automatic; Box constraint level: 1; Multiclass coding: One-vs-One; Standardize data: Yes	13/13	None	Disabled	Default	Not applicable
0	4	KNN	Tested	100	0	99.438202247191	1	Custom KNN	0	100	100	100	100	100	100	100	100	100	0.56179775280899	99.4186046511628	99.438202247191	99.4447347792004	99.4623655913979	99.438202247191	99.438202247191	99.437332068911	99.438202247191	99.4383265583739	16585.3196228024	25.8050953	94341	; Optimized Hyperparameters; Number of neighbors: 3; Distance metric: Chebyshev; Distance weight: Inverse; Standardize data: Yes; ; Hyperparameter Search Range; Number of neighbors: 1-350; Distance metric: City block, Chebyshev, Correlation, Cosine, Euclidean, Hamming, Jaccard, Mahalanobis, Minkowski (cubic), Spearman; Distance weight: Equal, Inverse, Squared inverse; Standardize data: true, false	13/13	None	Disabled	Default	Optimizer: Bayesian optimization; Acquisition function: Expected improvement per second plus; Iterations: 30; Training time limit: false
0	5	Neural Network	Tested	99.8571428571429	1	99.438202247191	1	Custom Neural Network	0.142857142857145	99.8525073746313	99.8571428571429	99.8575642646439	99.8618784530387	99.8571428571429	99.8571428571429	99.856988463055	99.8571428571429	99.8571495699293	0.56179775280899	99.4186046511628	99.438202247191	99.4447347792004	99.4623655913979	99.438202247191	99.438202247191	99.437332068911	99.438202247191	99.4383265583739	44487.3782952437	47.0816624	8532	Iteration limit: 1000; ; Optimized Hyperparameters; Number of fully connected layers: 2; Activation: Tanh; Regularization strength (Lambda): 8.0811e-07; Standardize data: Yes; First layer size: 1; Second layer size: 32; ; Hyperparameter Search Range; Number of fully connected layers: 1-3; Activation: ReLU, Tanh, Sigmoid, None; Standardize data: Yes, No; Regularization strength (Lambda): 1.4286e-0…	13/13	None	Disabled	Default	Optimizer: Bayesian optimization; Acquisition function: Expected improvement per second plus; Iterations: 30; Training time limit: false
0	6	Tree	Tested	99.7142857142857	2	99.438202247191	1	Medium Tree	0.285714285714289	99.7139494589558	99.7142857142857	99.7142857142857	99.7139494589558	99.7142857142857	99.7142857142857	99.7139494589558	99.7142857142857	99.7142857142857	0.56179775280899	99.4186046511628	99.438202247191	99.4447347792004	99.4623655913979	99.438202247191	99.438202247191	99.437332068911	99.438202247191	99.4383265583739	6203.34200619625	7.4623005	5108	Maximum number of splits: 20; Split criterion: Gini's diversity index; Surrogate decision splits: Off	13/13	None	Disabled	Default	Not applicable
