# Supplementary material for: Texture-based image feature analysis for the classification of oral squamous cell carcinoma using machine learning approach
Source: BMC Oral Health. 2025 Dec 27;26:105. doi: 10.1186/s12903-025-07482-1 (PMC12809959; doi:10.1186/s12903-025-07482-1)
Supplement: Supplementary file 6 — Additional file 6. Table of results for High power set with 5-fold cross validation with patient split with a new, separate test set of patients. [file 12903_2025_7482_MOESM6_ESM.csv]

Session: untitled
Training Data: FeaturesVec Observations: 699
Predictors: 13 Predictor Names: column_1, column_2, column_3, column_4, column_5, column_6, column_7, column_8, column_9, column_10, column_11, column_12, column_13
Response Name: column_14 Response Classes: 2 Response Class Names: 1, 2
Validation: 5-fold cross-validation
Test Data: FeaturesVectest Observations: 179
Favorite	Model Number	Model Type	Status	Accuracy % (Validation)	Total Cost (Validation)	Accuracy % (Test)	Total Cost (Test)	Preset	Error Rate % (Validation)	Macro Precision % (Validation)	Micro Precision % (Validation)	Weighted Precision % (Validation)	Macro Recall % (Validation)	Micro Recall % (Validation)	Weighted Recall % (Validation)	Macro F1 Score % (Validation)	Micro F1 Score % (Validation)	Weighted F1 Score % (Validation)	Error Rate % (Test)	Macro Precision % (Test)	Micro Precision % (Test)	Weighted Precision % (Test)	Macro Recall % (Test)	Micro Recall % (Test)	Weighted Recall % (Test)	Macro F1 Score % (Test)	Micro F1 Score % (Test)	Weighted F1 Score % (Test)	Prediction Speed (obs/sec)	Training Time (sec)	Model Size (bytes)	Hyperparameters	Selected Features	Feature Ranking Algorithm	PCA	Costs	Optimizer Options
0	1	Tree	Tested	99.7138769670958	2	100	0	Fine Tree	0.286123032904151	99.7136654104539	99.7138769670958	99.7138769670959	99.7136654104539	99.7138769670958	99.7138769670959	99.7136654104539	99.7138769670958	99.7138769670959	0	100	100	100	100	100	100	100	100	100	9812.6334497092	4.1231699	5108	Maximum number of splits: 100; Split criterion: Gini's diversity index; Surrogate decision splits: Off	13/13	None	Disabled	Default	Not applicable
0	2	Discriminant	Tested	98.2832618025751	12	98.8826815642458	2	Custom Linear Discriminant	1.71673819742489	98.3028335301063	98.2832618025751	98.2890608329547	98.2664263476978	98.2832618025751	98.2832618025751	98.281401104755	98.2832618025751	98.2829382029542	1.11731843575419	98.9795918367347	98.8826815642458	98.905483981302	98.7951807228916	98.8826815642458	98.8826815642458	98.8747799849132	98.8826815642458	98.8816280203348	7528.66871811221	6.1843971	6829	Covariance structure: Diagonal	13/13	None	Disabled	Default	Not applicable
0	3	SVM	Tested	99.7138769670958	2	100	0	Linear SVM	0.286123032904151	99.7076023391813	99.7138769670958	99.7155502012064	99.7214484679666	99.7138769670958	99.7138769670958	99.7137076295483	99.7138769670958	99.7138968891603	0	100	100	100	100	100	100	100	100	100	39441.6106170722	8.1182383	8320	Kernel function: Linear; Kernel scale: Automatic; Box constraint level: 1; Multiclass coding: One-vs-One; Standardize data: Yes	13/13	None	Disabled	Default	Not applicable
0	4	KNN	Tested	100	0	100	0	Custom KNN	0	100	100	100	100	100	100	100	100	100	0	100	100	100	100	100	100	100	100	100	17241.9321817334	23.0218651	94001	; Optimized Hyperparameters; Number of neighbors: 2; Distance metric: Chebyshev; Distance weight: Equal; Standardize data: No; ; Hyperparameter Search Range; Number of neighbors: 1-350; Distance metric: City block, Chebyshev, Correlation, Cosine, Euclidean, Hamming, Jaccard, Mahalanobis, Minkowski (cubic), Spearman; Distance weight: Equal, Inverse, Squared inverse; Standardize data: true, false	13/13	None	Disabled	Default	Optimizer: Bayesian optimization; Acquisition function: Expected improvement per second plus; Iterations: 30; Training time limit: false
0	5	Neural Network	Tested	100	0	100	0	Custom Neural Network	0	100	100	100	100	100	100	100	100	100	0	100	100	100	100	100	100	100	100	100	66824.7261046634	58.7037914	40335	Iteration limit: 1000; ; Optimized Hyperparameters; Number of fully connected layers: 3; Activation: None; Regularization strength (Lambda): 4.2762e-05; Standardize data: No; First layer size: 9; Second layer size: 161; Third layer size: 14; ; Hyperparameter Search Range; Number of fully connected layers: 1-3; Activation: ReLU, Tanh, Sigmoid, None; Standardize data: Yes, No; Regularization streng…	13/13	None	Disabled	Default	Optimizer: Bayesian optimization; Acquisition function: Expected improvement per second plus; Iterations: 30; Training time limit: false
0	6	Tree	Tested	99.7138769670958	2	100	0	Medium Tree	0.286123032904151	99.7136654104539	99.7138769670958	99.7138769670959	99.7136654104539	99.7138769670958	99.7138769670959	99.7136654104539	99.7138769670958	99.7138769670959	0	100	100	100	100	100	100	100	100	100	5493.29213233254	7.7625172	5108	Maximum number of splits: 20; Split criterion: Gini's diversity index; Surrogate decision splits: Off	13/13	None	Disabled	Default	Not applicable
