# Supplementary material for: Texture-based image feature analysis for the classification of oral squamous cell carcinoma using machine learning approach
Source: BMC Oral Health. 2025 Dec 27;26:105. doi: 10.1186/s12903-025-07482-1 (PMC12809959; doi:10.1186/s12903-025-07482-1)
Supplement: Supplementary file 7 — Additional file 7. Table of results for High power set with 5-fold cross validation with patient split with a new, separate test set of patients. [file 12903_2025_7482_MOESM7_ESM.csv]

Session: untitled
Training Data: FeaturesVec Observations: 715
Predictors: 13 Predictor Names: column_1, column_2, column_3, column_4, column_5, column_6, column_7, column_8, column_9, column_10, column_11, column_12, column_13
Response Name: column_14 Response Classes: 2 Response Class Names: 1, 2
Validation: 5-fold cross-validation
Test Data: FeaturesVectest Observations: 162
Favorite	Model Number	Model Type	Status	Accuracy % (Validation)	Total Cost (Validation)	Accuracy % (Test)	Total Cost (Test)	Preset	Error Rate % (Validation)	Macro Precision % (Validation)	Micro Precision % (Validation)	Weighted Precision % (Validation)	Macro Recall % (Validation)	Micro Recall % (Validation)	Weighted Recall % (Validation)	Macro F1 Score % (Validation)	Micro F1 Score % (Validation)	Weighted F1 Score % (Validation)	Error Rate % (Test)	Macro Precision % (Test)	Micro Precision % (Test)	Weighted Precision % (Test)	Macro Recall % (Test)	Micro Recall % (Test)	Weighted Recall % (Test)	Macro F1 Score % (Test)	Micro F1 Score % (Test)	Weighted F1 Score % (Test)	Prediction Speed (obs/sec)	Training Time (sec)	Model Size (bytes)	Hyperparameters	Selected Features	Feature Ranking Algorithm	PCA	Costs	Optimizer Options
0	1	Tree	Tested	99.8601398601399	1	98.1481481481482	3	Fine Tree	0.139860139860137	99.867374005305	99.8601398601399	99.8605108419432	99.8525073746313	99.8601398601399	99.8601398601399	99.8597436938607	99.8601398601399	99.8601294347115	1.85185185185185	98.2758620689655	98.1481481481482	98.2120051085568	98.0769230769231	98.1481481481482	98.1481481481481	98.1424148606811	98.1481481481482	98.1462370523258	8561.85913286928	4.8067779	4824	Maximum number of splits: 100; Split criterion: Gini's diversity index; Surrogate decision splits: Off	13/13	None	Disabled	Default	Not applicable
0	2	Discriminant	Tested	98.6013986013986	10	100	0	Custom Linear Discriminant	1.3986013986014	98.6128773962602	98.6013986013986	98.6025184838241	98.5831293541706	98.6013986013986	98.6013986013986	98.597225056111	98.6013986013986	98.6011845734351	0	100	100	100	100	100	100	100	100	100	6442.88093195597	6.3383253	6829	Covariance structure: Diagonal	13/13	None	Disabled	Default	Not applicable
0	3	SVM	Tested	99.7202797202797	2	98.1481481481482	3	Linear SVM	0.279720279720275	99.7067448680352	99.7202797202797	99.7219203084306	99.7340425531915	99.7202797202797	99.7202797202797	99.7196078431373	99.7202797202797	99.7203181132593	1.85185185185185	98.2758620689655	98.1481481481482	98.2120051085568	98.0769230769231	98.1481481481482	98.1481481481481	98.1424148606811	98.1481481481482	98.1462370523258	33952.7131304401	8.7038074	7720	Kernel function: Linear; Kernel scale: Automatic; Box constraint level: 1; Multiclass coding: One-vs-One; Standardize data: Yes	13/13	None	Disabled	Default	Not applicable
0	4	KNN	Tested	100	0	99.3827160493827	1	Custom KNN	0	100	100	100	100	100	100	100	100	100	0.617283950617287	99.4117647058823	99.3827160493827	99.3899782135076	99.3589743589744	99.3827160493827	99.3827160493827	99.381561366673	99.3827160493827	99.3825510947099	20492.4493205965	26.1403364	96053	; Optimized Hyperparameters; Number of neighbors: 1; Distance metric: Chebyshev; Distance weight: Inverse; Standardize data: No; ; Hyperparameter Search Range; Number of neighbors: 1-358; Distance metric: City block, Chebyshev, Correlation, Cosine, Euclidean, Hamming, Jaccard, Mahalanobis, Minkowski (cubic), Spearman; Distance weight: Equal, Inverse, Squared inverse; Standardize data: true, false	13/13	None	Disabled	Default	Optimizer: Bayesian optimization; Acquisition function: Expected improvement per second plus; Iterations: 30; Training time limit: false
0	5	Neural Network	Tested	100	0	100	0	Custom Neural Network	0	100	100	100	100	100	100	100	100	100	0	100	100	100	100	100	100	100	100	100	52651.7327206586	98.537125	23495	Iteration limit: 1000; ; Optimized Hyperparameters; Number of fully connected layers: 2; Activation: Sigmoid; Regularization strength (Lambda): 7.3994e-06; Standardize data: No; First layer size: 74; Second layer size: 13; ; Hyperparameter Search Range; Number of fully connected layers: 1-3; Activation: ReLU, Tanh, Sigmoid, None; Standardize data: Yes, No; Regularization strength (Lambda): 1.3986…	13/13	None	Disabled	Default	Optimizer: Bayesian optimization; Acquisition function: Expected improvement per second plus; Iterations: 30; Training time limit: false
0	6	Tree	Tested	99.8601398601399	1	98.1481481481482	3	Medium Tree	0.139860139860137	99.867374005305	99.8601398601399	99.8605108419432	99.8525073746313	99.8601398601399	99.8601398601399	99.8597436938607	99.8601398601399	99.8601294347115	1.85185185185185	98.2758620689655	98.1481481481482	98.2120051085568	98.0769230769231	98.1481481481482	98.1481481481481	98.1424148606811	98.1481481481482	98.1462370523258	536.56128603009	23.5402892	4824	Maximum number of splits: 20; Split criterion: Gini's diversity index; Surrogate decision splits: Off	13/13	None	Disabled	Default	Not applicable
