# Supplementary material for: Texture-based image feature analysis for the classification of oral squamous cell carcinoma using machine learning approach
Source: BMC Oral Health. 2025 Dec 27;26:105. doi: 10.1186/s12903-025-07482-1 (PMC12809959; doi:10.1186/s12903-025-07482-1)
Supplement: Supplementary file 8 — Additional file 8. Tables of results for clinical data only with cross validation with only one image with only one clinical data for every patient. [file 12903_2025_7482_MOESM8_ESM.csv]

Session: untitled
Training Data: x1 Observations: 50
Predictors: 14 Predictor Names: column_1, column_2, column_3, column_4, column_5, column_6, column_7, column_8, column_9, column_10, column_11, column_12, column_13, column_14
Response Name: column_15 Response Classes: 2 Response Class Names: 1, 2
Validation: 5-fold cross-validation
Test Data: x2 Observations: 13
Favorite	Model Number	Model Type	Status	Accuracy % (Validation)	Total Cost (Validation)	Accuracy % (Test)	Total Cost (Test)	Preset	Error Rate % (Validation)	Macro Precision % (Validation)	Micro Precision % (Validation)	Weighted Precision % (Validation)	Macro Recall % (Validation)	Micro Recall % (Validation)	Weighted Recall % (Validation)	Macro F1 Score % (Validation)	Micro F1 Score % (Validation)	Weighted F1 Score % (Validation)	Error Rate % (Test)	Macro Precision % (Test)	Micro Precision % (Test)	Weighted Precision % (Test)	Macro Recall % (Test)	Micro Recall % (Test)	Weighted Recall % (Test)	Macro F1 Score % (Test)	Micro F1 Score % (Test)	Weighted F1 Score % (Test)	Prediction Speed (obs/sec)	Training Time (sec)	Model Size (bytes)	Hyperparameters	Selected Features	Feature Ranking Algorithm	PCA	Costs	Optimizer Options
0	1	Tree	Tested	80	10	92.3076923076923	1	Fine Tree	20	79.7962648556876	80	79.9320882852292	78.8177339901478	80	80	79.1666666666667	80	79.8333333333333	7.69230769230769	94.4444444444444	92.3076923076923	93.1623931623932	90	92.3076923076923	92.3076923076923	91.5032679738562	92.3076923076923	92.1065862242333	6241.26223287398	3.1185567	6263	Maximum number of splits: 100; Split criterion: Gini's diversity index; Surrogate decision splits: Off	14/14	None	Disabled	Default	Not applicable
0	2	Discriminant	Tested	92	4	92.3076923076923	1	Custom Linear Discriminant	8	91.7898193760263	92	92	91.7898193760263	92	92	91.7898193760263	92	92	7.69230769230769	94.4444444444444	92.3076923076923	93.1623931623932	90	92.3076923076923	92.3076923076923	91.5032679738562	92.3076923076923	92.1065862242333	6913.14326798109	0.8910938	7272	Covariance structure: Diagonal	14/14	None	Disabled	Default	Not applicable
0	3	SVM	Tested	86	7	84.6153846153846	2	Linear SVM	14	85.5519480519481	86	86.1493506493506	85.9605911330049	86	86	85.7201142390861	86	86.0399836801305	15.3846153846154	90	84.6153846153846	87.6923076923077	80	84.6153846153846	84.6153846153846	81.9444444444444	84.6153846153846	83.5470085470085	5357.67862500536	3.6642703	9195	Kernel function: Linear; Kernel scale: Automatic; Box constraint level: 1; Multiclass coding: One-vs-One; Standardize data: Yes	14/14	None	Disabled	Default	Not applicable
0	5	KNN	Tested	88	6	84.6153846153846	2	Custom KNN	12	91.4285714285714	88	90.0571428571429	85.7142857142857	88	88	86.9791666666667	88	87.5625	15.3846153846154	83.75	84.6153846153846	84.6153846153846	83.75	84.6153846153846	84.6153846153846	83.75	84.6153846153846	84.6153846153846	1805.37351372625	10.9189528	11488	; Optimized Hyperparameters; Number of neighbors: 1; Distance metric: Correlation; Distance weight: Inverse; Standardize data: No; ; Hyperparameter Search Range; Number of neighbors: 1-25; Distance metric: City block, Chebyshev, Correlation, Cosine, Euclidean, Hamming, Jaccard, Mahalanobis, Minkowski (cubic), Spearman; Distance weight: Equal, Inverse, Squared inverse; Standardize data: true, false	14/14	None	Disabled	Default	Optimizer: Bayesian optimization; Acquisition function: Expected improvement per second plus; Iterations: 30; Training time limit: false
0	6	Tree	Tested	80	10	92.3076923076923	1	Medium Tree	20	79.7962648556876	80	79.9320882852292	78.8177339901478	80	80	79.1666666666667	80	79.8333333333333	7.69230769230769	94.4444444444444	92.3076923076923	93.1623931623932	90	92.3076923076923	92.3076923076923	91.5032679738562	92.3076923076923	92.1065862242333	4200.2688172043	4.7845465	6263	Maximum number of splits: 20; Split criterion: Gini's diversity index; Surrogate decision splits: Off	14/14	None	Disabled	Default	Not applicable
