# Supplementary material for: Texture-based image feature analysis for the classification of oral squamous cell carcinoma using machine learning approach
Source: BMC Oral Health. 2025 Dec 27;26:105. doi: 10.1186/s12903-025-07482-1 (PMC12809959; doi:10.1186/s12903-025-07482-1)
Supplement: Supplementary file 10 — Additional file 10. Table of results for clinical data only with cross validation with patient split after ablation of the age feature. [file 12903_2025_7482_MOESM10_ESM.csv]

Session: untitled
Training Data: x1 Observations: 701
Predictors: 14 Predictor Names: column_1, column_2, column_3, column_4, column_5, column_6, column_7, column_8, column_9, column_10, column_11, column_12, column_13, column_14
Response Name: column_15 Response Classes: 2 Response Class Names: 1, 2
Validation: 5-fold cross-validation
Test Data: x2 Observations: 179
Favorite	Model Number	Status	Model Type	Preset	Accuracy % (Validation)	Total Cost (Validation)	Error Rate % (Validation)	Macro Precision % (Validation)	Micro Precision % (Validation)	Weighted Precision % (Validation)	Macro Recall % (Validation)	Micro Recall % (Validation)	Weighted Recall % (Validation)	Macro F1 Score % (Validation)	Micro F1 Score % (Validation)	Weighted F1 Score % (Validation)	Accuracy % (Test)	Total Cost (Test)	Error Rate % (Test)	Macro Precision % (Test)	Micro Precision % (Test)	Weighted Precision % (Test)	Macro Recall % (Test)	Micro Recall % (Test)	Weighted Recall % (Test)	Macro F1 Score % (Test)	Micro F1 Score % (Test)	Weighted F1 Score % (Test)	Prediction Speed (obs/sec)	Training Time (sec)	Model Size (bytes)	Hyperparameters	Selected Features	Feature Ranking Algorithm	PCA	Costs	Optimizer Options
0	7	Tested	Tree	Fine Tree	89.586305278174	73	10.413694721826	89.8268398268398	89.586305278174	89.9735072345629	89.7411446362495	89.586305278174	89.586305278174	89.5849488233127	89.586305278174	89.5807099018711	87.1508379888268	23	12.8491620111732	87.578576816696	87.1508379888268	87.7781882697016	87.3718429607402	87.1508379888268	87.1508379888268	87.1444184231069	87.1508379888268	87.1331841830972	40848.4354058621	2.2608914	6746	Maximum number of splits: 100; Split criterion: Gini's diversity index; Surrogate decision splits: Off	13/14	Chi2	Disabled	Default	Not applicable
0	13	Tested	Discriminant	Custom Linear Discriminant	87.3038516405136	89	12.6961483594864	88.4332273052775	87.3038516405136	88.7021262730785	87.6187914649453	87.3038516405136	87.3038516405136	87.2623779861617	87.3038516405136	87.2364569521918	84.3575418994413	28	15.6424581005587	85.9395192556216	84.3575418994413	86.2750902099629	84.7711927981996	84.3575418994413	84.3575418994413	84.2745983935743	84.3575418994413	84.2299365057997	26752.9682055666	2.3615634	6831	Covariance structure: Diagonal	13/14	Chi2	Disabled	Default	Not applicable
0	14	Tested	SVM	Linear SVM	89.1583452211127	76	10.8416547788873	89.3454595900248	89.1583452211127	89.4791127106763	89.297357654001	89.1583452211127	89.1583452211127	89.1577936244342	89.1583452211127	89.155035641042	88.268156424581	21	11.731843575419	88.9141414141414	88.268156424581	89.1521358839795	88.5346336584146	88.268156424581	88.268156424581	88.2549601624746	88.268156424581	88.2395645233505	63240.8927701496	5.9194106	29442	Kernel function: Linear; Kernel scale: Automatic; Box constraint level: 1; Multiclass coding: One-vs-One; Standardize data: Yes	13/14	Chi2	Disabled	Default	Not applicable
0	15	Tested	KNN	Custom KNN	89.586305278174	73	10.413694721826	89.8268398268398	89.586305278174	89.9735072345629	89.7411446362495	89.586305278174	89.586305278174	89.5849488233127	89.586305278174	89.5807099018711	84.9162011173184	27	15.0837988826816	85.0462615653913	84.9162011173184	85.1763220134643	85.0462615653913	84.9162011173184	84.9162011173184	84.9162011173184	84.9162011173184	84.9162011173184	13946.9181488998	22.9687549	94277	; Optimized Hyperparameters; Number of neighbors: 279; Distance metric: City block; Distance weight: Squared inverse; Standardize data: No; ; Hyperparameter Search Range; Number of neighbors: 1-351; Distance metric: City block, Chebyshev, Correlation, Cosine, Euclidean, Hamming, Jaccard, Mahalanobis, Minkowski (cubic), Spearman; Distance weight: Equal, Inverse, Squared inverse; Standardize data: …	13/14	Chi2	Disabled	Default	Optimizer: Bayesian optimization; Acquisition function: Expected improvement per second plus; Iterations: 30; Training time limit: false
0	16	Tested	Neural Network	Custom Neural Network	89.586305278174	73	10.413694721826	89.8268398268398	89.586305278174	89.9735072345629	89.7411446362495	89.586305278174	89.586305278174	89.5849488233127	89.586305278174	89.5807099018711	65.9217877094972	61	34.0782122905028	67.2598870056497	65.9217877094972	67.1063346274027	65.2788197049262	65.9217877094972	65.9217877094972	64.6462684150882	65.9217877094972	64.908875328643	52835.8771433955	66.9509443	13761	Iteration limit: 1000; ; Optimized Hyperparameters; Number of fully connected layers: 3; Activation: None; Regularization strength (Lambda): 2.1316e-07; Standardize data: No; First layer size: 3; Second layer size: 1; Third layer size: 166; ; Hyperparameter Search Range; Number of fully connected layers: 1-3; Activation: ReLU, Tanh, Sigmoid, None; Standardize data: Yes, No; Regularization strengt…	13/14	Chi2	Disabled	Default	Optimizer: Bayesian optimization; Acquisition function: Expected improvement per second plus; Iterations: 30; Training time limit: false
0	17	Tested	Tree	Medium Tree	89.586305278174	73	10.413694721826	89.8268398268398	89.586305278174	89.9735072345629	89.7411446362495	89.586305278174	89.586305278174	89.5849488233127	89.586305278174	89.5807099018711	87.1508379888268	23	12.8491620111732	87.578576816696	87.1508379888268	87.7781882697016	87.3718429607402	87.1508379888268	87.1508379888268	87.1444184231069	87.1508379888268	87.1331841830972	42158.3131863506	7.8285817	6746	Maximum number of splits: 20; Split criterion: Gini's diversity index; Surrogate decision splits: Off	13/14	Chi2	Disabled	Default	Not applicable
