# Supplementary material for: Texture-based image feature analysis for the classification of oral squamous cell carcinoma using machine learning approach
Source: BMC Oral Health. 2025 Dec 27;26:105. doi: 10.1186/s12903-025-07482-1 (PMC12809959; doi:10.1186/s12903-025-07482-1)
Supplement: Supplementary file 11 — Additional file 11. Table of results for clinical data only with cross validation with patient split after ablation of the Anterior gingiva feature. [file 12903_2025_7482_MOESM11_ESM.csv]

Session: HP_clinicalonly_separatepatients
Training Data: x1 Observations: 701
Predictors: 14 Predictor Names: column_1, column_2, column_3, column_4, column_5, column_6, column_7, column_8, column_9, column_10, column_11, column_12, column_13, column_14
Response Name: column_15 Response Classes: 2 Response Class Names: 1, 2
Validation: 5-fold cross-validation
Test Data: x2 Observations: 179
Favorite	Model Number	Status	Model Type	Preset	Accuracy % (Validation)	Total Cost (Validation)	Error Rate % (Validation)	Macro Precision % (Validation)	Micro Precision % (Validation)	Weighted Precision % (Validation)	Macro Recall % (Validation)	Micro Recall % (Validation)	Weighted Recall % (Validation)	Macro F1 Score % (Validation)	Micro F1 Score % (Validation)	Weighted F1 Score % (Validation)	Accuracy % (Test)	Total Cost (Test)	Error Rate % (Test)	Macro Precision % (Test)	Micro Precision % (Test)	Weighted Precision % (Test)	Macro Recall % (Test)	Micro Recall % (Test)	Weighted Recall % (Test)	Macro F1 Score % (Test)	Micro F1 Score % (Test)	Weighted F1 Score % (Test)	Prediction Speed (obs/sec)	Training Time (sec)	Model Size (bytes)	Hyperparameters	Selected Features	Feature Ranking Algorithm	PCA	Costs	Optimizer Options
0	1	Tested	Tree	Fine Tree	100	0	0	100	100	100	100	100	100	100	100	100	95.5307262569832	8	4.46927374301676	95.7446808510638	95.5307262569832	95.9110899797932	95.6989247311828	95.5307262569832	95.5307262569832	95.5305867665418	95.5307262569832	95.5296103334519	7410.17932422547	5.2910759	8055	Maximum number of splits: 100; Split criterion: Gini's diversity index; Surrogate decision splits: Off	14/14	None	Disabled	Default	Not applicable
0	2	Tested	Discriminant	Custom Linear Discriminant	88.4450784593438	81	11.5549215406562	90.132277361193	88.4450784593438	90.4592538925591	88.8225993121098	88.4450784593438	88.4450784593438	88.3811441445313	88.4450784593438	88.3504064931791	95.5307262569832	8	4.46927374301676	95.5238809702426	95.5307262569832	95.5307262569832	95.5238809702426	95.5307262569832	95.5307262569832	95.5238809702426	95.5307262569832	95.5307262569832	5933.6581468026	10.6945959	7272	Covariance structure: Diagonal	14/14	None	Disabled	Default	Not applicable
0	3	Tested	SVM	Linear SVM	99.5720399429387	3	0.427960057061338	99.5901639344262	99.5720399429387	99.5755478122588	99.5562130177515	99.5720399429387	99.5720399429386	99.5713560679716	99.5720399429387	99.5719666706208	79.3296089385475	37	20.6703910614525	82.5271739130435	79.3296089385475	82.9660553801312	79.9324831207802	79.3296089385475	79.3296089385475	79.0125804100517	79.3296089385475	78.9117076964393	7113.19828065575	6.9028383	18283	Kernel function: Linear; Kernel scale: Automatic; Box constraint level: 1; Multiclass coding: One-vs-One; Standardize data: Yes	14/14	None	Disabled	Default	Not applicable
0	4	Tested	KNN	Custom KNN	100	0	0	100	100	100	100	100	100	100	100	100	97.7653631284916	4	2.23463687150838	97.7777777777778	97.7653631284916	97.8646803227809	97.8494623655914	97.7653631284916	97.7653631284916	97.7647352647353	97.7653631284916	97.7662002801668	11820.071864688	36.8868986	100262	; Optimized Hyperparameters; Number of neighbors: 3; Distance metric: Correlation; Distance weight: Squared inverse; Standardize data: Yes; ; Hyperparameter Search Range; Number of neighbors: 1-351; Distance metric: City block, Chebyshev, Correlation, Cosine, Euclidean, Hamming, Jaccard, Mahalanobis, Minkowski (cubic), Spearman; Distance weight: Equal, Inverse, Squared inverse; Standardize data: …	14/14	None	Disabled	Default	Optimizer: Bayesian optimization; Acquisition function: Expected improvement per second plus; Iterations: 30; Training time limit: false
0	5	Tested	Neural Network	Custom Neural Network	100	0	0	100	100	100	100	100	100	100	100	100	81.5642458100559	33	18.4357541899441	83.9957604663487	81.5642458100559	84.3915884336522	82.0830207551888	81.5642458100559	81.5642458100559	81.3759182772646	81.5642458100559	81.3026797922901	42666.1148272357	132.5994746	11423	Iteration limit: 1000; ; Optimized Hyperparameters; Number of fully connected layers: 2; Activation: None; Regularization strength (Lambda): 1.726e-08; Standardize data: Yes; First layer size: 21; Second layer size: 7; ; Hyperparameter Search Range; Number of fully connected layers: 1-3; Activation: ReLU, Tanh, Sigmoid, None; Standardize data: Yes, No; Regularization strength (Lambda): 1.4265e-08…	14/14	None	Disabled	Default	Optimizer: Bayesian optimization; Acquisition function: Expected improvement per second plus; Iterations: 30; Training time limit: false
0	6	Tested	Tree	Medium Tree	100	0	0	100	100	100	100	100	100	100	100	100	95.5307262569832	8	4.46927374301676	95.7446808510638	95.5307262569832	95.9110899797932	95.6989247311828	95.5307262569832	95.5307262569832	95.5305867665418	95.5307262569832	95.5296103334519	19668.8561479906	2.7922212	8055	Maximum number of splits: 20; Split criterion: Gini's diversity index; Surrogate decision splits: Off	14/14	None	Disabled	Default	Not applicable
0	7	Tested	Tree	Fine Tree	100	0	0	100	100	100	100	100	100	100	100	100	79.3296089385475	37	20.6703910614525	82.5271739130435	79.3296089385475	82.9660553801312	79.9324831207802	79.3296089385475	79.3296089385475	79.0125804100517	79.3296089385475	78.9117076964393	61043.043618346	3.7096479	7348	Maximum number of splits: 100; Split criterion: Gini's diversity index; Surrogate decision splits: Off	13/14	None	Disabled	Default	Not applicable
0	8	Tested	Discriminant	Custom Linear Discriminant	97.432239657632	18	2.56776034236804	97.6377952755905	97.432239657632	97.5535511698698	97.3372781065089	97.432239657632	97.432239657632	97.42254142563	97.432239657632	97.4281799326079	81.5642458100559	33	18.4357541899441	83.9957604663487	81.5642458100559	84.3915884336522	82.0830207551888	81.5642458100559	81.5642458100559	81.3759182772646	81.5642458100559	81.3026797922901	31861.8984419032	6.7054703	6829	Covariance structure: Diagonal	13/14	None	Disabled	Default	Not applicable
0	9	Tested	SVM	Linear SVM	98.8587731811698	8	1.14122681883024	98.921832884097	98.8587731811698	98.8833818457267	98.8165680473373	98.8587731811698	98.8587731811698	98.856238476725	98.8587731811698	98.858158707365	79.3296089385475	37	20.6703910614525	82.5271739130435	79.3296089385475	82.9660553801312	79.9324831207802	79.3296089385475	79.3296089385475	79.0125804100517	79.3296089385475	78.9117076964393	32127.0784065702	5.2524848	10240	Kernel function: Linear; Kernel scale: Automatic; Box constraint level: 1; Multiclass coding: One-vs-One; Standardize data: Yes	13/14	None	Disabled	Default	Not applicable
0	10	Tested	KNN	Custom KNN	100	0	0	100	100	100	100	100	100	100	100	100	81.5642458100559	33	18.4357541899441	83.9957604663487	81.5642458100559	84.3915884336522	82.0830207551888	81.5642458100559	81.5642458100559	81.3759182772646	81.5642458100559	81.3026797922901	9989.79644186537	19.8523197	94477	; Optimized Hyperparameters; Number of neighbors: 350; Distance metric: Correlation; Distance weight: Inverse; Standardize data: Yes; ; Hyperparameter Search Range; Number of neighbors: 1-351; Distance metric: City block, Chebyshev, Correlation, Cosine, Euclidean, Hamming, Jaccard, Mahalanobis, Minkowski (cubic), Spearman; Distance weight: Equal, Inverse, Squared inverse; Standardize data: true, …	13/14	None	Disabled	Default	Optimizer: Bayesian optimization; Acquisition function: Expected improvement per second plus; Iterations: 30; Training time limit: false
0	11	Tested	Neural Network	Custom Neural Network	100	0	0	100	100	100	100	100	100	100	100	100	79.3296089385475	37	20.6703910614525	82.5271739130435	79.3296089385475	82.9660553801312	79.9324831207802	79.3296089385475	79.3296089385475	79.0125804100517	79.3296089385475	78.9117076964393	50699.743246664	137.9393775	72200	Iteration limit: 1000; ; Optimized Hyperparameters; Number of fully connected layers: 3; Activation: ReLU; Regularization strength (Lambda): 2.0891e-08; Standardize data: Yes; First layer size: 50; Second layer size: 119; Third layer size: 10; ; Hyperparameter Search Range; Number of fully connected layers: 1-3; Activation: ReLU, Tanh, Sigmoid, None; Standardize data: Yes, No; Regularization stre…	13/14	None	Disabled	Default	Optimizer: Bayesian optimization; Acquisition function: Expected improvement per second plus; Iterations: 30; Training time limit: false
0	12	Tested	Tree	Medium Tree	100	0	0	100	100	100	100	100	100	100	100	100	79.3296089385475	37	20.6703910614525	82.5271739130435	79.3296089385475	82.9660553801312	79.9324831207802	79.3296089385475	79.3296089385475	79.0125804100517	79.3296089385475	78.9117076964393	28125.0501516586	9.6693649	7348	Maximum number of splits: 20; Split criterion: Gini's diversity index; Surrogate decision splits: Off	13/14	None	Disabled	Default	Not applicable
