# Supplementary material for: Texture-based image feature analysis for the classification of oral squamous cell carcinoma using machine learning approach
Source: BMC Oral Health. 2025 Dec 27;26:105. doi: 10.1186/s12903-025-07482-1 (PMC12809959; doi:10.1186/s12903-025-07482-1)
Supplement: Supplementary file 12 — Additional file 12. Table of results for clinical data only with cross validation with patient split after ablation of the Age and Anterior gingiva feature. [file 12903_2025_7482_MOESM12_ESM.csv]

Session: untitled
Training Data: x1 Observations: 701
Predictors: 14 Predictor Names: column_1, column_2, column_3, column_4, column_5, column_6, column_7, column_8, column_9, column_10, column_11, column_12, column_13, column_14
Response Name: column_15 Response Classes: 2 Response Class Names: 1, 2
Validation: 5-fold cross-validation
Test Data: x2 Observations: 179
Favorite	Model Number	Status	Model Type	Preset	Accuracy % (Validation)	Total Cost (Validation)	Error Rate % (Validation)	Macro Precision % (Validation)	Micro Precision % (Validation)	Weighted Precision % (Validation)	Macro Recall % (Validation)	Micro Recall % (Validation)	Weighted Recall % (Validation)	Macro F1 Score % (Validation)	Micro F1 Score % (Validation)	Weighted F1 Score % (Validation)	Accuracy % (Test)	Total Cost (Test)	Error Rate % (Test)	Macro Precision % (Test)	Micro Precision % (Test)	Weighted Precision % (Test)	Macro Recall % (Test)	Micro Recall % (Test)	Weighted Recall % (Test)	Macro F1 Score % (Test)	Micro F1 Score % (Test)	Weighted F1 Score % (Test)	Prediction Speed (obs/sec)	Training Time (sec)	Model Size (bytes)	Hyperparameters	Selected Features	Feature Ranking Algorithm	PCA	Costs	Optimizer Options
0	19	Tested	Tree	Fine Tree	89.44365193	74	10.55634807	89.6656324	89.44365193	89.80792758	89.59321564	89.44365193	89.44365193	89.4425992	89.44365193	89.43883945	88.26815642	21	11.73184358	88.91414141	88.26815642	89.15213588	88.53463366	88.26815642	88.26815642	88.25496016	88.26815642	88.23956452	54853.47627	2.6144741	6815	Maximum number of splits: 100; Split criterion: Gini's diversity index; Surrogate decision splits: Off	Dec-14	Chi2	Disabled	Default	Not applicable
0	25	Tested	Discriminant	Custom Linear Discriminant	82.0256776	126	17.9743224	83.00220563	82.0256776	82.82906237	81.70733695	82.0256776	82.0256776	81.77011096	82.0256776	81.84708886	88.26815642	21	11.73184358	88.91414141	88.26815642	89.15213588	88.53463366	88.26815642	88.26815642	88.25496016	88.26815642	88.23956452	61983.83645	2.3213253	6404	Covariance structure: Diagonal	Dec-14	Chi2	Disabled	Default	Not applicable
0	26	Tested	SVM	Linear SVM	89.44365193	74	10.55634807	89.6656324	89.44365193	89.80792758	89.59321564	89.44365193	89.44365193	89.4425992	89.44365193	89.43883945	88.26815642	21	11.73184358	88.91414141	88.26815642	89.15213588	88.53463366	88.26815642	88.26815642	88.25496016	88.26815642	88.23956452	48761.48608	4.7385393	31031	Kernel function: Linear; Kernel scale: Automatic; Box constraint level: 1; Multiclass coding: One-vs-One; Standardize data: Yes	Dec-14	Chi2	Disabled	Default	Not applicable
0	27	Tested	KNN	Custom KNN	89.44365193	74	10.55634807	89.6656324	89.44365193	89.80792758	89.59321564	89.44365193	89.44365193	89.4425992	89.44365193	89.43883945	65.92178771	61	34.07821229	67.25988701	65.92178771	67.10633463	65.2788197	65.92178771	65.92178771	64.64626842	65.92178771	64.90887533	6806.41337	19.7271875	88524	; Optimized Hyperparameters; Number of neighbors: 316; Distance metric: Minkowski (cubic); Distance weight: Inverse; Standardize data: No; ; Hyperparameter Search Range; Number of neighbors: 1-351; Distance metric: City block, Chebyshev, Correlation, Cosine, Euclidean, Hamming, Jaccard, Mahalanobis, Minkowski (cubic), Spearman; Distance weight: Equal, Inverse, Squared inverse; Standardize data: t…	Dec-14	Chi2	Disabled	Default	Optimizer: Bayesian optimization; Acquisition function: Expected improvement per second plus; Iterations: 30; Training time limit: false
0	28	Trained	Neural Network	Custom Neural Network	89.44365193	74	10.55634807	89.6656324	89.44365193	89.80792758	89.59321564	89.44365193	89.44365193	89.4425992	89.44365193	89.43883945	88.26815642	21	Custom Neural Network	10.55634807	89.6656324	89.44365193	89.80792758	89.59321564	89.44365193	89.44365193	89.4425992	89.44365193	54360.46962	184.3174964	6463	Iteration limit: 1000; ; Optimized Hyperparameters; Number of fully connected layers: 1; Activation: Tanh; Regularization strength (Lambda): 0.0049064; Standardize data: Yes; First layer size: 1; ; Hyperparameter Search Range; Number of fully connected layers: 1-3; Activation: ReLU, Tanh, Sigmoid, None; Standardize data: Yes, No; Regularization strength (Lambda): 1.4265e-08-142.6534; First layer …	Dec-14	Chi2	Disabled	Default	Optimizer: Bayesian optimization; Acquisition function: Expected improvement per second plus; Iterations: 30; Training time limit: false
0	29	Tested	Tree	Medium Tree	89.44365193	74	10.55634807	89.6656324	89.44365193	89.80792758	89.59321564	89.44365193	89.44365193	89.4425992	89.44365193	89.43883945	88.26815642	21	11.73184358	88.91414141	88.26815642	89.15213588	88.53463366	88.26815642	88.26815642	88.25496016	88.26815642	88.23956452	26501.23244	11.2558518	6815	Maximum number of splits: 20; Split criterion: Gini's diversity index; Surrogate decision splits: Off	Dec-14	Chi2	Disabled	Default	Not applicable
